# Supplementary material for: Co-Existence of Certain ESBLs, MBLs and Plasmid Mediated Quinolone Resistance Genes among MDR E. coli Isolated from Different Clinical Specimens in Egypt
Source: Antibiotics (Basel). 2021 Jul 9;10(7):835. doi: 10.3390/antibiotics10070835 (PMC8300665; doi:10.3390/antibiotics10070835)
Supplement: Supplementary file 1 [file antibiotics-10-00835-s001.zip]

Archive with 1 entries (1 files):
- antibiotics-1266631-supplementary.pdf
